# Supplementary material for: Molecular pathology of phyllodes tumours of the breast—much more than MED12
Source: Histopathology. 2026 Jan 29;88(6):1115–25. doi: 10.1111/his.70098 (PMC13051455; doi:10.1111/his.70098)
Supplement: Supplementary file 1 — Data S1. Prevalence of alterations by gene and phyllodes tumour grade in published studies. [file HIS-88-1115-s001.xlsx]

## Sheet: Benign
ADAMTS18	0	0	0	0	0	0	0	0	2	49	0	0	0	0	0	0	0	0	0	0	0	0	0	0	0	0	0	0	0	0	0	0	2	49	4.08163	ADAMTS18
AKT1	0	0	0	0	0	0	0	6	0	0	0	0	0	0	0	0	0	0	0	0	0	0	0	0	0	0	0	0	0	0	0	0	0	6	0	AKT1
AMER1	0	0	0	0	0	0	0	6	0	0	0	0	0	0	0	0	0	0	0	0	0	0	0	0	0	0	0	0	0	0	0	0	0	6	0	AMER1
ARID1A	0	0	0	0	0	3	0	0	0	0	0	0	0	0	0	0	0	0	0	0	0	0	0	0	0	0	0	0	0	0	0	0	0	3	0	ARID1A
ARID1B	0	0	0	0	0	3	0	0	2	49	0	0	0	0	0	0	0	0	0	0	0	0	0	0	0	0	0	0	0	0	0	0	2	52	3.84615	ARID1B
ASXL1	0	0	0	0	0	3	0	0	0	0	0	0	0	0	0	0	0	0	0	0	0	0	0	0	0	0	0	0	0	0	0	0	0	3	0	ASXL1
ATM	0	0	0	0	0	0	0	6	6	49	0	0	0	0	0	0	0	0	0	0	0	0	0	0	0	0	0	0	0	0	0	0	6	55	10.9091	ATM
ATRX	0	0	0	0	0	0	0	6	0	0	0	0	0	0	0	0	0	0	0	0	0	0	0	0	0	0	0	0	0	0	0	0	0	6	0	ATRX
BCOR	0	0	0	0	0	0	0	0	0	0	0	0	0	0	0	24	2	34	0	0	0	0	6	322	0	0	0	0	0	0	0	0	8	380	2.10526	BCOR
BRAF	0	0	0	0	0	3	0	0	0	0	0	0	0	0	0	0	0	0	0	0	0	0	0	0	0	0	0	0	0	0	0	0	0	3	0	BRAF
BRCA1	0	0	0	0	0	3	0	0	0	0	0	0	0	0	0	0	0	0	0	0	0	0	0	0	0	0	0	0	0	0	0	0	0	3	0	BRCA1
BRCA2	0	0	0	0	0	3	0	0	0	0	0	0	0	0	0	0	0	0	0	0	0	0	0	0	0	0	0	0	0	0	0	0	0	3	0	BRCA2
CARD11	0	0	0	0	0	0	0	6	0	0	0	0	0	0	0	0	0	0	0	0	0	0	0	0	0	0	0	0	0	0	0	0	0	6	0	CARD11
CDH1	0	0	0	0	0	0	0	6	0	0	0	0	0	0	0	0	0	0	0	0	0	0	0	0	0	0	0	0	0	0	0	0	0	6	0	CDH1
CDKN2A/2B	0	0	0	0	0	0	0	6	4	49	0	0	0	0	0	0	0	0	0	0	0	0	0	0	0	0	0	0	0	0	0	0	4	55	7.27273	CDKN2A/2B
CHD8	0	0	0	0	0	0	0	0	0	0	0	0	0	0	0	0	0	34	0	0	0	0	0	0	0	0	0	0	0	0	0	0	0	34	0	CHD8
CIC	0	0	0	0	0	3	0	0	0	0	0	0	0	0	0	0	0	0	0	0	0	0	0	0	0	0	0	0	0	0	0	0	0	3	0	CIC
DNAH11	0	0	0	0	0	0	0	0	5	49	0	0	0	0	0	0	0	34	0	0	0	0	0	0	0	0	0	0	0	0	0	0	5	83	6.0241	DNAH11
DNMT1	0	0	0	0	0	3	0	0	0	0	0	0	0	0	0	0	0	0	0	0	0	0	0	0	0	0	0	0	0	0	0	0	0	3	0	DNMT1
DNMT3A	0	0	0	0	0	3	0	0	0	0	0	0	0	0	0	0	0	0	0	0	0	0	0	0	0	0	0	0	0	0	0	0	0	3	0	DNMT3A
EGFR	0	0	0	0	0	3	0	6	2	49	0	0	0	0	0	24	0	34	0	0	0	0	16	322	0	0	0	0	0	0	0	0	18	438	4.10959	EGFR
ERBB2	0	0	0	0	0	3	0	6	0	0	0	0	0	0	0	0	0	0	0	0	0	0	0	0	0	0	0	0	0	0	0	0	0	9	0	ERBB2
ERBB4	0	0	0	0	0	0	0	0	0	0	0	0	0	0	1	24	0	34	0	0	0	0	6	322	0	0	0	0	0	0	0	0	7	380	1.84211	ERBB4
ERRB3	0	0	0	0	0	0	0	6	0	0	0	0	0	0	0	0	0	0	0	0	0	0	0	0	0	0	0	0	0	0	0	0	0	6	0	ERRB3
ETV1	0	0	0	0	0	3	0	0	0	0	0	0	0	0	0	0	0	0	0	0	0	0	0	0	0	0	0	0	0	0	0	0	0	3	0	ETV1
ETV4	0	0	0	0	1	3	0	0	0	0	0	0	0	0	0	0	0	0	0	0	0	0	0	0	0	0	0	0	0	0	0	0	1	3	33.3333	ETV4
FGF10	0	0	0	0	1	3	0	0	0	0	0	0	0	0	0	0	0	0	0	0	0	0	0	0	0	0	0	0	0	0	0	0	1	3	33.3333	FGF10
FGF19	0	0	0	0	0	3	0	0	0	0	0	0	0	0	0	0	0	0	0	0	0	0	0	0	0	0	0	0	0	0	0	0	0	3	0	FGF19
FGFR4	0	0	0	0	0	3	0	0	0	0	0	0	0	0	0	0	0	0	0	0	0	0	0	0	0	0	0	0	0	0	0	0	0	3	0	FGFR4
FLNA	0	0	0	0	0	0	0	0	12	49	0	0	0	0	8	24	13	34	0	0	0	0	43	322	0	0	0	0	0	0	0	0	76	429	17.7156	FLNA
GATA3	0	0	0	0	0	3	0	0	0	0	0	0	0	0	0	0	0	0	0	0	0	0	0	0	0	0	0	0	0	0	0	0	0	3	0	GATA3
IGF1R	0	0	0	0	0	0	0	0	0	0	0	0	0	0	0	24	0	0	0	0	0	0	4	322	0	0	0	0	0	0	0	0	4	346	1.15607	IGF1R
IGF2R	0	0	0	0	0	3	0	0	0	0	0	0	0	0	0	0	0	0	0	0	0	0	0	0	0	0	0	0	0	0	0	0	0	3	0	IGF2R
IKZF1	0	0	0	0	0	0	0	6	0	0	0	0	0	0	0	0	0	0	0	0	0	0	0	0	0	0	0	0	0	0	0	0	0	6	0	IKZF1
IL7R	0	0	0	0	0	0	0	6	0	0	0	0	0	0	0	0	0	0	0	0	0	0	0	0	0	0	0	0	0	0	0	0	0	6	0	IL7R
IRS1	0	0	0	0	0	0	0	6	0	0	0	0	0	0	0	0	0	0	0	0	0	0	0	0	0	0	0	0	0	0	0	0	0	6	0	IRS1
JAK3	0	0	0	0	0	0	0	6	0	0	0	0	0	0	0	0	0	0	0	0	0	0	0	0	0	0	0	0	0	0	0	0	0	6	0	JAK3
KDM5A	0	0	0	0	1	3	0	0	0	0	0	0	0	0	0	0	0	0	0	0	0	0	0	0	0	0	0	0	0	0	0	0	1	3	33.3333	KDM5A
KDR	0	0	0	0	0	0	0	6	0	0	0	0	0	0	0	0	0	0	0	0	0	0	0	0	0	0	0	0	0	0	0	0	0	6	0	KDR
KMT2C	0	0	0	0	0	0	1	6	3	49	0	0	0	0	0	0	0	0	0	0	0	0	0	0	0	0	0	0	0	0	0	0	4	55	7.27273	KMT2C
KMT2D	0	0	0	0	0	3	0	6	7	49	0	0	0	0	6	24	4	34	0	0	0	0	44	322	0	0	0	0	0	0	0	0	61	438	13.9269	KMT2D
MAP2K4	0	0	0	0	0	0	0	6	0	0	0	0	0	0	0	0	0	0	0	0	0	0	0	0	0	0	0	0	0	0	0	0	0	6	0	MAP2K4
MAP3K1	0	0	0	0	0	0	0	0	5	49	0	0	0	0	0	24	2	34	0	0	0	0	9	322	0	0	0	0	0	0	0	0	16	429	3.7296	MAP3K1
MED12 exon 2	14	26	0	0	3	3	5	6	29	49	4	5	43	66	16	24	28	34	15	18	0	0	199	322	14	24	22	25	35	49	16	22	443	673	65.8247	MED12 exon 2
MTOR	0	0	0	0	0	0	0	6	0	0	0	0	0	0	0	0	0	0	0	0	0	0	0	0	0	0	0	0	0	0	0	0	0	6	0	MTOR
MYC	0	0	0	0	0	3	0	0	0	0	0	0	0	0	0	0	0	0	0	0	0	0	0	0	0	0	0	0	0	0	0	0	0	3	0	MYC
NCOR1	0	0	0	0	0	3	0	0	0	0	0	0	0	0	0	0	0	0	0	0	0	0	0	0	0	0	0	0	0	0	0	0	0	3	0	NCOR1
NF1	0	0	0	0	0	3	0	6	4	49	0	0	0	0	1	24	0	34	0	0	0	0	11	322	0	0	0	0	0	0	0	0	16	438	3.65297	NF1
NF2	0	0	0	0	0	3	0	6	0	0	0	0	0	0	0	0	0	0	0	0	0	0	0	0	0	0	0	0	0	0	0	0	0	9	0	NF2
NOTCH1	0	0	0	0	0	3	0	0	0	0	0	0	0	0	0	0	0	0	0	0	0	0	0	0	0	0	0	0	0	0	0	0	0	3	0	NOTCH1
NOTCH2	0	0	0	0	0	0	0	0	4	49	0	0	0	0	0	0	0	0	0	0	0	0	0	0	0	0	0	0	0	0	0	0	4	49	8.16327	NOTCH2
NOTCH3	0	0	0	0	0	3	0	0	0	0	0	0	0	0	0	0	0	0	0	0	0	0	0	0	0	0	0	0	0	0	0	0	0	3	0	NOTCH3
NRAS	0	0	0	0	0	3	0	6	0	0	0	0	0	0	0	0	0	0	0	0	0	0	0	0	0	0	0	0	0	0	0	0	0	9	0	NRAS
NTRK1	0	0	0	0	1	3	0	0	0	0	0	0	0	0	0	0	0	0	0	0	0	0	0	0	0	0	0	0	0	0	0	0	1	3	33.3333	NTRK1
PALB2	0	0	0	0	1	3	0	0	0	0	0	0	0	0	0	0	0	0	0	0	0	0	0	0	0	0	0	0	0	0	0	0	1	3	33.3333	PALB2
PCLO	0	0	0	0	0	0	0	0	7	49	0	0	0	0	0	0	0	34	0	0	0	0	0	0	0	0	0	0	0	0	0	0	7	83	8.43373	PCLO
PCNXL4	0	0	0	0	0	0	0	0	0	0	0	0	0	0	0	0	0	34	0	0	0	0	0	0	0	0	0	0	0	0	0	0	0	34	0	PCNXL4
PDGFRB	0	0	0	0	1	3	0	6	0	0	0	0	0	0	0	0	0	0	0	0	0	0	0	0	0	0	0	0	0	0	0	0	1	9	11.1111	PDGFRB
PIK3CA	0	0	0	0	0	3	0	6	0	49	0	0	0	0	1	24	0	34	0	0	0	0	9	322	0	0	0	0	0	0	0	0	10	438	2.28311	PIK3CA
PIK3R1	0	0	0	0	0	3	0	0	0	0	0	0	0	0	0	0	0	0	0	0	0	0	0	0	0	0	0	0	0	0	0	0	0	3	0	PIK3R1
PRDM1	0	0	0	0	0	0	0	6	0	0	0	0	0	0	0	0	0	0	0	0	0	0	0	0	0	0	0	0	0	0	0	0	0	6	0	PRDM1
PTCH1	0	0	0	0	0	3	0	0	0	0	0	0	0	0	0	0	0	0	0	0	0	0	0	0	0	0	0	0	0	0	0	0	0	3	0	PTCH1
PTCH2	0	0	0	0	0	3	0	0	0	0	0	0	0	0	0	0	0	0	0	0	0	0	0	0	0	0	0	0	0	0	0	0	0	3	0	PTCH2
PTEN	0	0	0	0	0	3	0	6	1	49	0	0	0	0	0	24	0	0	0	0	0	0	6	322	0	0	0	0	0	0	0	0	7	404	1.73267	PTEN
pTERT	8	26	12	57	3	3	1	6	26	49	0	0	0	0	11	24	0	0	9	18	0	8	104	322	0	0	0	0	0	0	0	0	174	513	33.9181	pTERT
PTPN11	0	0	0	0	0	0	0	6	0	0	0	0	0	0	0	0	0	0	0	0	0	0	0	0	0	0	0	0	0	0	0	0	0	6	0	PTPN11
RAD50	0	0	0	0	0	3	0	0	0	0	0	0	0	0	0	0	0	0	0	0	0	0	0	0	0	0	0	0	0	0	0	0	0	3	0	RAD50
RAD51	0	0	0	0	1	3	0	0	0	0	0	0	0	0	0	0	0	0	0	0	0	0	0	0	0	0	0	0	0	0	0	0	1	3	33.3333	RAD51
RAD51D	0	0	0	0	0	3	0	0	0	0	0	0	0	0	0	0	0	0	0	0	0	0	0	0	0	0	0	0	0	0	0	0	0	3	0	RAD51D
RARA	0	0	0	0	0	3	0	6	11	49	0	0	0	0	7	24	14	34	0	0	0	0	56	322	0	0	0	0	0	0	0	0	88	438	20.0913	RARA
RB1	0	0	0	0	0	3	0	0	5	49	0	0	0	0	2	24	0	0	0	0	0	0	11	322	0	0	0	0	0	0	0	0	18	398	4.52261	RB1
RET	0	0	0	0	0	0	0	6	0	0	0	0	0	0	0	0	0	0	0	0	0	0	0	0	0	0	0	0	0	0	0	0	0	6	0	RET
RICTOR	0	0	0	0	0	3	0	0	0	0	0	0	0	0	0	0	0	0	0	0	0	0	0	0	0	0	0	0	0	0	0	0	0	3	0	RICTOR
ROS1	0	0	0	0	0	0	0	0	0	0	0	0	0	0	0	0	0	34	0	0	0	0	0	0	0	0	0	0	0	0	0	0	0	34	0	ROS1
RUNX1	0	0	0	0	0	3	0	6	0	0	0	0	0	0	0	0	1	34	0	0	0	0	0	0	0	0	0	0	0	0	0	0	1	43	2.32558	RUNX1
SETD2	0	0	0	0	0	3	1	6	5	49	0	0	0	0	5	24	10	34	0	0	0	0	40	322	0	0	0	0	0	0	0	0	61	438	13.9269	SETD2
SF3B1	0	0	0	0	0	0	0	6	0	0	0	0	0	0	0	0	0	0	0	0	0	0	0	0	0	0	0	0	0	0	0	0	0	6	0	SF3B1
SMAD2	0	0	0	0	0	3	0	0	0	0	0	0	0	0	0	0	0	0	0	0	0	0	0	0	0	0	0	0	0	0	0	0	0	3	0	SMAD2
SMAD3	0	0	0	0	1	3	0	0	0	0	0	0	0	0	0	0	0	0	0	0	0	0	0	0	0	0	0	0	0	0	0	0	1	3	33.3333	SMAD3
SMARCA4	0	0	0	0	0	0	1	6	0	0	0	0	0	0	0	0	0	0	0	0	0	0	0	0	0	0	0	0	0	0	0	0	1	6	16.6667	SMARCA4
SMARCD1	0	0	0	0	0	3	0	0	0	0	0	0	0	0	0	0	0	0	0	0	0	0	0	0	0	0	0	0	0	0	0	0	0	3	0	SMARCD1
STAT3	0	0	0	0	0	3	0	0	0	0	0	0	0	0	0	0	0	0	0	0	0	0	0	0	0	0	0	0	0	0	0	0	0	3	0	STAT3
STK11	0	0	0	0	1	3	0	0	0	0	0	0	0	0	0	0	0	0	0	0	0	0	0	0	0	0	0	0	0	0	0	0	1	3	33.3333	STK11
SYK	0	0	0	0	1	3	0	0	0	0	0	0	0	0	0	0	0	0	0	0	0	0	0	0	0	0	0	0	0	0	0	0	1	3	33.3333	SYK
SYNE1	0	0	0	0	0	0	0	0	8	49	0	0	0	0	0	0	0	34	0	0	0	0	0	0	0	0	0	0	0	0	0	0	8	83	9.63855	SYNE1
TP53	0	0	0	0	0	3	0	6	2	49	0	0	0	0	1	24	0	34	0	0	0	0	9	322	0	0	0	0	0	0	0	0	12	438	2.73973	TP53
TSC1	0	0	0	0	1	3	0	0	0	0	0	0	0	0	0	0	0	0	0	0	0	0	0	0	0	0	0	0	0	0	0	0	1	3	33.3333	TSC1
TSC2	0	0	0	0	0	3	0	0	0	0	0	0	0	0	0	0	0	0	0	0	0	0	0	0	0	0	0	0	0	0	0	0	0	3	0	TSC2
USH2A	0	0	0	0	0	0	0	0	6	49	0	0	0	0	0	0	0	0	0	0	0	0	0	0	0	0	0	0	0	0	0	0	6	49	12.2449	USH2A
XBP1	0	0	0	0	0	3	0	0	0	0	0	0	0	0	0	0	0	0	0	0	0	0	0	0	0	0	0	0	0	0	0	0	0	3	0	XBP1
ZBED4	0	0	0	0	0	0	0	0	3	49	0	0	0	0	0	0	0	0	0	0	0	0	0	0	0	0	0	0	0	0	0	0	3	49	6.12245	ZBED4
ZNF217	0	0	0	0	0	3	0	0	0	0	0	0	0	0	0	0	0	0	0	0	0	0	0	0	0	0	0	0	0	0	0	0	0	3	0	ZNF217
ZNF703	0	0	0	0	1	3	0	0	0	0	0	0	0	0	0	0	0	0	0	0	0	0	0	0	0	0	0	0	0	0	0	0	1	3	33.3333	ZNF703
	Garcia Dios 2018		Tsang 2018		Kim 2018		Piscouglio 2016 J Pathol		Tsang 2022		Cani 2015		Ng 2015		Sim 2019		TAN 2015		Yoshida 2015 (2 papers, same cohort)		Liu 2016		Md Nasir 2019		Lae 2016		Piscuoglio 2015 Histopathol		Yoon 2016		Lien 2016		Overall	Overall
	Present	Total	Present	Total	Present	Total	Present	Total	Present	Total	Present	Total	Present	Total	Present	Total	Present	Total	Present	Total	Present	Total	Present	Total	Present	Total	Present	Total	Present	Total	Present	Total	Present	Total

## Sheet: Borderline
ADAMTS18	0	0	0	0	0	0	0	0	3	25	0	0	0	0	0	0	0	0	0	0	0	0	0	0	0	0	0	0	0	0	0	0	0	0	0	0	3	25	12	ADAMTS18
AKT1	0	0	0	0	0	0	0	6	0	0	0	0	0	0	0	0	0	0	0	0	0	0	0	5	0	0	0	0	0	0	0	0	0	0	0	0	0	11	0	AKT1
AMER1	0	0	0	0	0	0	0	6	0	0	0	0	0	0	0	0	0	0	0	0	0	0	0	5	0	0	0	0	0	0	0	0	0	0	0	0	0	11	0	AMER1
ARID1A	0	0	0	0	0	1	0	0	0	0	0	0	0	0	0	0	0	0	0	0	0	0	0	0	0	0	0	0	0	0	0	0	0	0	0	0	0	1	0	ARID1A
ARID1B	0	0	0	0	0	1	0	0	3	25	0	0	0	0	0	0	0	0	0	0	0	0	0	0	0	0	0	0	0	0	0	0	0	0	0	0	3	26	11.5385	ARID1B
ASXL1	0	0	0	0	0	1	0	0	0	0	0	0	0	0	0	0	0	0	0	0	0	0	0	0	0	0	0	0	0	0	0	0	0	0	0	0	0	1	0	ASXL1
ATM	0	0	0	0	0	0	0	6	4	25	0	0	0	0	0	0	0	0	0	0	0	0	0	5	0	0	0	0	0	0	0	0	0	0	0	0	4	36	11.1111	ATM
ATRX	0	0	0	0	0	0	0	6	0	0	0	0	0	0	0	0	0	0	0	0	0	0	0	5	0	0	0	0	0	0	0	0	0	0	0	0	0	11	0	ATRX
BCOR	0	0	0	0	0	0	0	0	0	0	0	0	0	0	2	14	2	35	0	0	0	0	0	0	6	117	0	0	0	0	0	0	0	0	0	0	10	166	6.0241	BCOR
BRAF	0	0	0	0	0	1	0	0	0	0	0	0	0	0	0	0	0	0	0	0	0	0	0	0	0	0	0	0	0	0	0	0	0	0	0	0	0	1	0	BRAF
BRCA1	0	0	0	0	0	1	0	0	0	0	0	0	0	0	0	0	0	0	0	0	0	0	0	0	0	0	0	0	0	0	0	0	0	0	0	0	0	1	0	BRCA1
BRCA2	0	0	0	0	0	1	0	0	0	0	0	0	0	0	0	0	0	0	0	0	0	0	0	0	0	0	0	0	0	0	0	0	0	0	0	0	0	1	0	BRCA2
CARD11	0	0	0	0	0	0	0	6	0	0	0	0	0	0	0	0	0	0	0	0	0	0	0	5	0	0	0	0	0	0	0	0	0	0	0	0	0	11	0	CARD11
CDH1	0	0	0	0	0	0	0	6	0	0	0	0	0	0	0	0	0	0	0	0	0	0	0	5	0	0	0	0	0	0	0	0	0	0	0	0	0	11	0	CDH1
CDKN2A/2B	0	0	0	0	0	0	1	6	14	25	0	0	0	0	0	0	0	0	0	0	0	0	0	0	0	0	0	0	0	0	0	0	0	0	0	0	15	31	48.3871	CDKN2A/2B
CHD8	0	0	0	0	0	0	0	0	0	0	0	0	0	0	0	0	1	35	0	0	0	0	0	0	0	0	0	0	0	0	0	0	0	0	0	0	1	35	2.85714	CHD8
CIC	0	0	0	0	1	1	0	0	0	0	0	0	0	0	0	0	0	0	0	0	0	0	0	0	0	0	0	0	0	0	0	0	0	0	0	0	1	1	100	CIC
DNAH11	0	0	0	0	0	0	0	0	5	25	0	0	0	0	0	0	3	35	0	0	0	0	0	0	0	0	0	0	0	0	0	0	0	0	0	0	8	60	13.3333	DNAH11
DNMT1	0	0	0	0	0	1	0	0	0	0	0	0	0	0	0	0	0	0	0	0	0	0	0	0	0	0	0	0	0	0	0	0	0	0	0	0	0	1	0	DNMT1
DNMT3A	0	0	0	0	0	1	0	0	0	0	0	0	0	0	0	0	0	0	0	0	0	0	0	0	0	0	0	0	0	0	0	0	0	0	0	0	0	1	0	DNMT3A
EGFR	0	0	0	0	0	1	0	6	4	25	0	0	0	0	2	14	2	35	0	0	0	0	0	5	8	117	0	0	0	0	0	0	0	0	0	0	16	203	7.88177	EGFR
ERBB2	0	0	0	0	0	1	0	6	0	0	0	0	0	0	0	0	0	0	0	0	0	0	0	5	0	0	0	0	0	0	0	0	0	0	0	0	0	12	0	ERBB2
ERBB4	0	0	0	0	0	0	0	0	0	0	0	0	0	0	0	14	2	35	0	0	0	0	0	0	2	117	0	0	0	0	0	0	0	0	0	0	4	166	2.40964	ERBB4
ERRB3	0	0	0	0	0	0	0	6	0	0	0	0	0	0	0	0	0	0	0	0	0	0	0	5	0	0	0	0	0	0	0	0	0	0	0	0	0	11	0	ERRB3
ETV1	0	0	0	0	0	1	0	0	0	0	0	0	0	0	0	0	0	0	0	0	0	0	0	0	0	0	0	0	0	0	0	0	0	0	0	0	0	1	0	ETV1
ETV4	0	0	0	0	1	1	0	0	0	0	0	0	0	0	0	0	0	0	0	0	0	0	0	0	0	0	0	0	0	0	0	0	0	0	0	0	1	1	100	ETV4
FGF10	0	0	0	0	0	1	0	0	0	0	0	0	0	0	0	0	0	0	0	0	0	0	0	0	0	0	0	0	0	0	0	0	0	0	0	0	0	1	0	FGF10
FGF19	0	0	0	0	0	1	0	0	0	0	0	0	0	0	0	0	0	0	0	0	0	0	0	0	0	0	0	0	0	0	0	0	0	0	0	0	0	1	0	FGF19
FGFR4	0	0	0	0	0	1	0	0	0	0	0	0	0	0	0	0	0	0	0	0	0	0	0	0	0	0	0	0	0	0	0	0	0	0	0	0	0	1	0	FGFR4
FLNA	0	0	0	0	0	0	0	0	4	25	0	0	0	0	3	14	12	35	0	0	0	0	0	0	26	117	0	0	0	0	0	0	0	0	0	0	45	191	23.5602	FLNA
GATA3	0	0	0	0	0	1	0	0	0	0	0	0	0	0	0	0	0	0	0	0	0	0	0	0	0	0	0	0	0	0	0	0	0	0	0	0	0	1	0	GATA3
IGF1R	0	0	0	0	0	0	0	0	0	0	0	0	0	0	0	14	0	0	0	0	0	0	0	0	3	117	0	0	0	0	0	0	0	0	0	0	3	131	2.29008	IGF1R
IGF2R	0	0	0	0	0	1	0	0	0	0	0	0	0	0	0	0	0	0	0	0	0	0	0	0	0	0	0	0	0	0	0	0	0	0	0	0	0	1	0	IGF2R
IKZF1	0	0	0	0	0	0	0	6	0	0	0	0	0	0	0	0	0	0	0	0	0	0	0	5	0	0	0	0	0	0	0	0	0	0	0	0	0	11	0	IKZF1
IL7R	0	0	0	0	0	0	0	6	0	0	0	0	0	0	0	0	0	0	0	0	0	0	0	5	0	0	0	0	0	0	0	0	0	0	0	0	0	11	0	IL7R
IRS1	0	0	0	0	0	0	1	6	0	0	0	0	0	0	0	0	0	0	0	0	0	0	1	5	0	0	0	0	0	0	0	0	0	0	0	0	2	11	18.1818	IRS1
JAK3	0	0	0	0	0	0	1	6	0	0	0	0	0	0	0	0	0	0	0	0	0	0	1	5	0	0	0	0	0	0	0	0	0	0	0	0	2	11	18.1818	JAK3
KDM5A	0	0	0	0	0	1	0	0	0	0	0	0	0	0	0	0	0	0	0	0	0	0	0	0	0	0	0	0	0	0	0	0	0	0	0	0	0	1	0	KDM5A
KDR	0	0	0	0	0	0	1	6	0	0	0	0	0	0	0	0	0	0	0	0	0	0	1	5	0	0	0	0	0	0	0	0	0	0	0	0	2	11	18.1818	KDR
KMT2C	0	0	0	0	0	0	0	6	0	25	0	0	0	0	0	0	0	0	0	0	0	0	0	0	0	0	0	0	0	0	0	0	0	0	0	0	0	31	0	KMT2C
KMT2D	0	0	0	0	0	1	0	6	3	25	0	0	0	0	1	14	5	35	0	0	0	0	0	5	19	117	0	0	0	0	0	0	0	0	0	0	28	203	13.7931	KMT2D
MAP2K4	0	0	0	0	0	0	0	6	0	0	0	0	0	0	0	0	0	0	0	0	0	0	0	0	0	0	0	0	0	0	0	0	0	0	0	0	0	6	0	MAP2K4
MAP3K1	0	0	0	0	0	0	0	0	1	25	0	0	0	0	0	14	2	35	0	0	0	0	0	0	5	117	0	0	0	0	0	0	0	0	0	0	8	191	4.18848	MAP3K1
MED12 exon 2	6	22	0	0	0	1	6	6	13	25	4	5	21	32	9	14	22	35	12	15	0	0	5	5	58	117	19	30	7	9	5	11	25	49	12	17	224	393	56.9975	MED12 exon 2
MTOR	0	0	0	0	0	0	0	6	0	0	0	0	0	0	0	0	0	0	0	0	0	0	0	5	0	0	0	0	0	0	0	0	0	0	0	0	0	11	0	MTOR
MYC	0	0	0	0	0	1	0	0	0	0	0	0	0	0	0	0	0	0	0	0	0	0	0	0	0	0	0	0	0	0	0	0	0	0	0	0	0	1	0	MYC
NCOR1	0	0	0	0	0	1	0	0	0	0	0	0	0	0	0	0	0	0	0	0	0	0	0	0	0	0	0	0	0	0	0	0	0	0	0	0	0	1	0	NCOR1
NF1	0	0	0	0	0	1	0	6	1	25	0	0	0	0	0	14	1	35	0	0	0	0	0	5	6	117	0	0	0	0	0	0	0	0	0	0	8	203	3.94089	NF1
NF2	0	0	0	0	0	1	0	6	0	0	0	0	0	0	0	0	0	0	0	0	0	0	0	5	0	0	0	0	0	0	0	0	0	0	0	0	0	12	0	NF2
NOTCH1	0	0	0	0	0	1	0	0	0	0	0	0	0	0	0	0	0	0	0	0	0	0	0	0	0	0	0	0	0	0	0	0	0	0	0	0	0	1	0	NOTCH1
NOTCH2	0	0	0	0	0	0	0	0	5	25	0	0	0	0	0	0	0	0	0	0	0	0	0	0	0	0	0	0	0	0	0	0	0	0	0	0	5	25	20	NOTCH2
NOTCH3	0	0	0	0	0	1	0	0	0	0	0	0	0	0	0	0	0	0	0	0	0	0	0	0	0	0	0	0	0	0	0	0	0	0	0	0	0	1	0	NOTCH3
NRAS	0	0	0	0	0	1	0	6	0	0	0	0	0	0	0	0	0	0	0	0	0	0	0	5	0	0	0	0	0	0	0	0	0	0	0	0	0	12	0	NRAS
NTRK1	0	0	0	0	0	1	0	0	0	0	0	0	0	0	0	0	0	0	0	0	0	0	0	0	0	0	0	0	0	0	0	0	0	0	0	0	0	1	0	NTRK1
PALB2	0	0	0	0	0	1	0	0	0	0	0	0	0	0	0	0	0	0	0	0	0	0	0	0	0	0	0	0	0	0	0	0	0	0	0	0	0	1	0	PALB2
PCLO	0	0	0	0	0	0	0	0	5	25	0	0	0	0	0	0	1	35	0	0	0	0	0	0	0	0	0	0	0	0	0	0	0	0	0	0	6	60	10	PCLO
PCNXL4	0	0	0	0	0	0	0	0	0	0	0	0	0	0	0	0	1	35	0	0	0	0	0	0	0	0	0	0	0	0	0	0	0	0	0	0	1	35	2.85714	PCNXL4
PDGFRB	0	0	0	0	0	1	0	6	0	0	0	0	0	0	0	0	0	0	0	0	0	0	0	5	0	0	0	0	0	0	0	0	0	0	0	0	0	12	0	PDGFRB
PIK3CA	0	0	0	0	0	1	0	0	3	25	0	0	0	0	1	14	5	35	0	0	0	0	0	5	5	117	0	0	0	0	0	0	0	0	0	0	14	197	7.1066	PIK3CA
PIK3R1	0	0	0	0	0	1	0	0	0	0	0	0	0	0	0	0	0	0	0	0	0	0	0	0	0	0	0	0	0	0	0	0	0	0	0	0	0	1	0	PIK3R1
PRDM1	0	0	0	0	0	0	0	6	0	0	0	0	0	0	0	0	0	0	0	0	0	0	0	0	0	0	0	0	0	0	0	0	0	0	0	0	0	6	0	PRDM1
PTCH1	0	0	0	0	0	1	0	0	0	0	0	0	0	0	0	0	0	0	0	0	0	0	0	0	0	0	0	0	0	0	0	0	0	0	0	0	0	1	0	PTCH1
PTCH2	0	0	0	0	0	1	0	0	0	0	0	0	0	0	0	0	0	0	0	0	0	0	0	0	0	0	0	0	0	0	0	0	0	0	0	0	0	1	0	PTCH2
PTEN	0	0	0	0	0	1	0	6	0	25	0	0	0	0	1	14	0	0	0	0	0	0	0	5	1	117	0	0	0	0	0	0	0	0	0	0	2	168	1.19048	PTEN
pTERT	12	22	10	25	1	1	4	6	16	25	0	0	0	0	8	14	0	0	13	15	4	12	3	5	71	117	0	0	0	0	0	0	0	0	0	0	142	242	58.6777	pTERT
PTPN11	0	0	0	0	0	0	1	6	0	0	0	0	0	0	0	0	0	0	0	0	0	0	1	5	0	0	0	0	0	0	0	0	0	0	0	0	2	11	18.1818	PTPN11
RAD50	0	0	0	0	1	1	0	0	0	0	0	0	0	0	0	0	0	0	0	0	0	0	0	0	0	0	0	0	0	0	0	0	0	0	0	0	1	1	100	RAD50
RAD51	0	0	0	0	0	1	0	0	0	0	0	0	0	0	0	0	0	0	0	0	0	0	0	0	0	0	0	0	0	0	0	0	0	0	0	0	0	1	0	RAD51
RAD51D	0	0	0	0	0	1	0	0	0	0	0	0	0	0	0	0	0	0	0	0	0	0	0	0	0	0	0	0	0	0	0	0	0	0	0	0	0	1	0	RAD51D
RARA	0	0	0	0	0	1	4	6	8	25	0	0	0	0	6	14	14	35	0	0	0	0	3	5	22	117	0	0	0	0	0	0	0	0	0	0	57	203	28.0788	RARA
RB1	0	0	0	0	0	1	1	6	3	25	0	0	0	0	2	14	3	35	0	0	0	0	1	5	8	117	0	0	0	0	0	0	0	0	0	0	18	203	8.867	RB1
RET	0	0	0	0	0	0	0	6	0	0	0	0	0	0	0	0	0	0	0	0	0	0	0	5	0	0	0	0	0	0	0	0	0	0	0	0	0	11	0	RET
RICTOR	0	0	0	0	0	1	0	0	0	0	0	0	0	0	0	0	0	0	0	0	0	0	0	0	0	0	0	0	0	0	0	0	0	0	0	0	0	1	0	RICTOR
ROS1	0	0	0	0	0	0	0	0	0	0	0	0	0	0	0	0	0	35	0	0	0	0	0	0	0	0	0	0	0	0	0	0	0	0	0	0	0	35	0	ROS1
RUNX1	0	0	0	0	1	1	0	6	0	0	0	0	0	0	0	0	1	35	0	0	0	0	0	5	0	0	0	0	0	0	0	0	0	0	0	0	2	47	4.25532	RUNX1
SETD2	0	0	0	0	1	1	1	6	6	25	0	0	0	0	8	14	10	35	0	0	0	0	1	5	18	117	0	0	0	0	0	0	0	0	0	0	45	203	22.1675	SETD2
SF3B1	0	0	0	0	0	0	0	6	0	0	0	0	0	0	0	0	0	0	0	0	0	0	0	0	0	0	0	0	0	0	0	0	0	0	0	0	0	6	0	SF3B1
SMAD2	0	0	0	0	0	1	0	0	0	0	0	0	0	0	0	0	0	0	0	0	0	0	0	0	0	0	0	0	0	0	0	0	0	0	0	0	0	1	0	SMAD2
SMAD3	0	0	0	0	0	1	0	0	0	0	0	0	0	0	0	0	0	0	0	0	0	0	0	0	0	0	0	0	0	0	0	0	0	0	0	0	0	1	0	SMAD3
SMARCA4	0	0	0	0	0	0	0	6	0	0	0	0	0	0	0	0	0	0	0	0	0	0	0	0	0	0	0	0	0	0	0	0	0	0	0	0	0	6	0	SMARCA4
SMARCD1	0	0	0	0	0	1	0	0	0	0	0	0	0	0	0	0	0	0	0	0	0	0	0	0	0	0	0	0	0	0	0	0	0	0	0	0	0	1	0	SMARCD1
STAT3	0	0	0	0	0	1	0	0	0	0	0	0	0	0	0	0	0	0	0	0	0	0	0	0	0	0	0	0	0	0	0	0	0	0	0	0	0	1	0	STAT3
STK11	0	0	0	0	0	1	0	0	0	0	0	0	0	0	0	0	0	0	0	0	0	0	0	0	0	0	0	0	0	0	0	0	0	0	0	0	0	1	0	STK11
SYK	0	0	0	0	0	1	0	0	0	0	0	0	0	0	0	0	0	0	0	0	0	0	0	0	0	0	0	0	0	0	0	0	0	0	0	0	0	1	0	SYK
SYNE1	0	0	0	0	0	0	0	0	4	25	0	0	0	0	0	0	1	35	0	0	0	0	0	0	0	0	0	0	0	0	0	0	0	0	0	0	5	60	8.33333	SYNE1
TP53	0	0	0	0	0	1	0	6	3	25	0	0	0	0	0	14	0	35	0	0	0	0	0	5	10	117	0	0	0	0	0	0	0	0	0	0	13	203	6.40394	TP53
TSC1	0	0	0	0	0	1	0	0	0	0	0	0	0	0	0	0	0	0	0	0	0	0	0	0	0	0	0	0	0	0	0	0	0	0	0	0	0	1	0	TSC1
TSC2	0	0	0	0	1	1	0	0	0	0	0	0	0	0	0	0	0	0	0	0	0	0	0	0	0	0	0	0	0	0	0	0	0	0	0	0	1	1	100	TSC2
USH2A	0	0	0	0	0	0	0	0	2	25	0	0	0	0	0	0	0	0	0	0	0	0	0	0	0	0	0	0	0	0	0	0	0	0	0	0	2	25	8	USH2A
XBP1	0	0	0	0	0	1	0	0	0	0	0	0	0	0	0	0	0	0	0	0	0	0	0	0	0	0	0	0	0	0	0	0	0	0	0	0	0	1	0	XBP1
ZBED4	0	0	0	0	0	0	0	0	5	25	0	0	0	0	0	0	0	0	0	0	0	0	0	0	0	0	0	0	0	0	0	0	0	0	0	0	5	25	20	ZBED4
ZNF217	0	0	0	0	1	1	0	0	0	0	0	0	0	0	0	0	0	0	0	0	0	0	0	0	0	0	0	0	0	0	0	0	0	0	0	0	1	1	100	ZNF217
ZNF703	0	0	0	0	0	1	0	0	0	0	0	0	0	0	0	0	0	0	0	0	0	0	0	0	0	0	0	0	0	0	0	0	0	0	0	0	0	1	0	ZNF703
	Garcia Dios 2018		Tsang 2018		Kim 2018		Piscouglio 2016 J Pathol		Tsang 2022		Cani 2015		Ng 2015		SIM 2019		Tan 2015		Yoshida 2015 (2 papers, same cohort)		Liu 2016		Pareja 2017		Md Nasir 2019		Lae 2016		Piscuoglio 2015 Histopathol		Nagasawa 2015		Yoon 2016		Lien 2016		Overall	Overall
	Present	Total	Present	Total	Present	Total	Present	Total	Present	Total	Present	Total	Present	Total	Present	Total	Present	Total	Present	Total	Present	Total	Present	Total	Present	Total	Present	Total	Present	Total	Present	Total	Present	Total	Present	Total	Present	Total

## Sheet: malignant
ABL1	0	0	0	0	0	0	0	0	0	0	0	0	0	0	0	0	0	0	0	0	0	0	0	0	0	0	1	9	0	0	0	0	0	0	0	0	0	0	0	0	0	0	1	30	0	0	0	0	2
ACVR1B	0	0	0	0	0	0	0	0	0	0	0	0	0	0	0	0	0	0	0	0	0	0	0	0	0	0	0	0	0	0	0	0	0	0	0	0	0	0	0	0	0	0	1	30	0	0	0	0	1
ADAMTS18	0	0	0	0	0	0	0	0	2	14	0	0	0	0	0	0	0	0	0	0	0	0	0	0	0	0	0	0	0	0	0	0	0	0	0	0	0	0	0	0	0	0	0	0	0	0	0	0	2
AKAP9	0	0	0	0	0	0	0	0	0	0	0	0	0	0	0	0	0	0	0	0	0	0	0	0	0	0	2	9	0	0	0	0	0	0	0	0	0	0	0	0	0	0	0	0	0	0	0	0	2
AKT1	0	0	0	0	0	0	1	13	0	0	0	0	0	0	0	0	0	0	0	0	0	0	1	11	0	0	0	0	1	24	5	135	0	0	0	0	0	0	0	0	0	0	0	0	0	0	0	0	8
ALK	0	0	0	0	0	0	0	0	0	0	0	0	0	0	0	0	0	0	0	0	0	0	0	0	0	0	0	0	0	0	0	0	0	0	0	0	0	0	0	0	0	0	1	30	0	0	0	0	1
AMER1	0	0	0	0	0	0	1	13	0	0	0	0	0	0	0	0	0	0	0	0	0	0	1	11	0	0	0	0	0	0	4	135	0	0	0	0	0	0	0	0	0	0	0	0	0	0	0	0	6
APC	0	0	0	0	0	0	0	0	0	0	0	0	0	0	0	0	0	0	0	0	0	0	0	0	0	0	1	9	0	0	0	0	0	0	0	0	0	0	0	0	0	0	3	30	0	0	0	0	4
ARID1A	0	0	0	0	0	13	0	0	0	0	0	0	0	0	0	0	0	0	0	0	0	0	0	0	0	0	0	0	0	0	0	0	0	0	0	0	0	0	0	0	0	0	0	0	0	0	0	0	0
ARID1B	0	0	0	0	4	13	0	0	3	14	0	0	0	0	0	0	0	0	0	0	0	0	0	0	0	0	0	0	0	0	0	0	0	0	0	0	0	0	0	0	0	0	0	0	0	0	0	0	7
ASXL1	0	0	0	0	2	13	0	0	0	0	0	0	0	0	0	0	0	0	0	0	0	0	0	0	0	0	0	0	0	0	3	135	0	0	0	0	0	0	1	30	0	0	0	0	0	0	0	0	6
ATM	0	0	0	0	0	0	1	13	1	14	0	0	0	0	0	0	0	0	0	0	0	0	1	11	0	0	0	0	0	0	0	0	1	27	0	0	0	0	0	0	0	0	4	30	0	0	1	16	9
ATR	0	0	0	0	0	0	0	0	0	0	0	0	0	0	0	0	0	0	0	0	0	0	0	0	0	0	1	9	0	0	0	0	0	0	0	0	0	0	0	0	0	0	0	0	0	0	0	0	1
ATRX	0	0	0	0	0	0	1	13	0	0	0	0	0	0	0	0	0	0	0	0	0	0	1	11	0	0	0	0	0	0	0	0	0	0	0	0	0	0	0	0	0	0	0	0	0	0	0	0	2
AXL	0	0	0	0	0	0	0	0	0	0	0	0	0	0	0	0	0	0	0	0	0	0	0	0	0	0	0	0	1	24	0	0	0	0	0	0	0	0	0	0	0	0	0	0	0	0	0	0	1
BAZ1A	0	0	0	0	0	0	0	0	0	0	0	0	0	0	0	0	0	0	0	0	0	0	0	0	0	0	1	9	0	0	0	0	0	0	0	0	0	0	0	0	0	0	0	0	0	0	0	0	1
BCLAF1	0	0	0	0	0	0	0	0	0	0	0	0	0	0	0	0	0	0	0	0	0	0	0	0	0	0	1	9	0	0	0	0	0	0	0	0	0	0	0	0	0	0	0	0	0	0	0	0	1
BCOR	0	0	0	0	0	0	0	0	0	0	0	0	0	0	0	6	1	10	0	0	0	0	0	0	3	54	1	9	0	0	7	135	0	0	0	0	0	0	1	30	0	0	0	0	0	0	0	0	13
BCORL1	0	0	0	0	0	0	0	0	0	0	0	0	0	0	0	0	0	0	0	0	1	10	0	0	0	0	2	9	0	0	0	0	0	0	0	0	0	0	0	0	0	0	0	0	0	0	0	0	3
BRAF	0	0	0	0	1	13	0	0	0	0	0	0	0	0	0	0	0	0	0	0	1	10	0	0	0	0	0	0	3	24	10	135	0	0	0	0	0	0	2	30	0	0	0	0	0	0	0	0	17
BRCA1	0	0	0	0	1	13	0	0	0	0	0	0	0	0	0	0	0	0	0	0	0	0	0	0	0	0	0	0	0	0	0	0	1	27	0	0	0	0	0	0	0	0	0	0	0	0	0	0	2
BRCA2	0	0	0	0	3	13	0	0	0	0	0	0	0	0	0	0	0	0	0	0	0	0	0	0	0	0	0	0	0	0	0	0	1	27	0	0	0	0	1	30	0	0	0	0	0	0	0	0	5
CARD11	0	0	0	0	0	0	1	13	0	0	0	0	0	0	0	0	0	0	0	0	0	0	1	11	0	0	0	0	0	0	0	0	0	0	0	0	0	0	0	0	0	0	0	0	0	0	0	0	2
CCND2	0	0	0	0	0	0	0	0	0	0	0	0	0	0	0	0	0	0	0	0	0	0	0	0	0	0	0	0	0	0	0	0	0	0	0	0	0	0	0	0	0	0	1	30	0	0	0	0	1
CCNE1	0	0	0	0	0	0	0	0	0	0	0	0	0	0	0	0	0	0	0	0	0	0	0	0	0	0	0	0	0	0	4	135	0	0	0	0	0	0	2	30	0	0	0	0	0	0	0	0	6
CDH1	0	0	0	0	0	0	1	13	0	0	0	0	0	0	0	0	0	0	0	0	0	0	1	11	0	0	0	0	0	0	0	0	1	27	0	0	0	0	0	0	0	0	0	0	0	0	0	0	3
CDK12	0	0	0	0	0	0	0	0	0	0	0	0	0	0	0	0	0	0	0	0	0	0	0	0	0	0	0	0	0	0	0	0	0	0	0	0	0	0	0	0	0	0	0	0	0	0	1	16	1
CDK4	0	0	0	0	0	0	0	0	0	0	0	0	0	0	0	0	0	0	0	0	0	0	0	0	0	0	0	0	0	0	0	0	0	0	0	0	0	0	0	0	0	0	3	30	0	0	0	0	3
CDK6	0	0	0	0	0	0	0	0	0	0	0	0	0	0	0	0	0	0	0	0	0	0	0	0	0	0	0	0	0	0	0	0	0	0	0	0	0	0	0	0	0	0	5	30	0	0	0	0	5
CDKN1B	0	0	0	0	0	0	0	0	0	0	0	0	0	0	0	0	0	0	0	0	1	10	0	0	0	0	0	0	0	0	0	0	0	0	0	0	0	0	0	0	0	0	4	30	0	0	0	0	5
CDKN2A/CDKN2B	0	0	0	0	0	0	2	13	8	14	0	0	0	0	0	0	0	0	0	0	1	10	1	11	0	0	0	0	15	24	107	135	0	0	0	0	0	0	2	30	0	0	2	30	0	0	2	16	140
CDKN2C	0	0	0	0	0	0	0	0	0	0	0	0	0	0	0	0	0	0	0	0	0	0	0	0	0	0	0	0	0	0	0	0	0	0	0	0	0	0	0	0	0	0	2	30	0	0	0	0	2
CHD8	0	0	0	0	0	0	0	0	0	0	0	0	0	0	0	0	0	10	0	0	0	0	0	0	0	0	0	0	0	0	0	0	0	0	0	0	0	0	0	0	0	0	0	0	0	0	0	0	0
CHEK2	0	0	0	0	0	0	0	0	0	0	0	0	0	0	0	0	0	0	0	0	1	10	0	0	0	0	0	0	0	0	0	0	0	0	0	0	0	0	0	0	0	0	1	30	0	0	1	16	3
CHIC2	0	0	0	0	0	0	0	0	0	0	0	0	0	0	0	0	0	0	0	0	0	0	0	0	0	0	1	9	0	0	0	0	0	0	0	0	0	0	0	0	0	0	0	0	0	0	0	0	1
CIC	0	0	0	0	1	13	0	0	0	0	0	0	0	0	0	0	0	0	0	0	0	0	0	0	0	0	0	0	0	0	0	0	0	0	0	0	0	0	0	0	0	0	0	0	0	0	0	0	1
CNOT3	0	0	0	0	0	0	0	0	0	0	0	0	0	0	0	0	0	0	0	0	0	0	0	0	0	0	1	9	0	0	0	0	0	0	0	0	0	0	0	0	0	0	0	0	0	0	0	0	1
CREBBP	0	0	0	0	0	0	0	0	0	0	0	0	0	0	0	0	0	0	0	0	0	0	0	0	0	0	0	0	0	0	4	135	0	0	0	0	0	0	0	0	0	0	1	30	0	0	1	16	6
CTNNB1	0	0	0	0	0	0	0	0	0	0	0	0	0	0	0	0	0	0	0	0	0	0	0	0	0	0	0	0	0	0	0	0	0	0	0	0	0	0	0	0	0	0	0	0	0	0	1	16	1
CUL3	0	0	0	0	0	0	0	0	0	0	0	0	0	0	0	0	0	0	0	0	0	0	0	0	0	0	0	0	0	0	0	0	0	0	0	0	0	0	0	0	0	0	1	30	0	0	0	0	1
DNAH11	0	0	0	0	0	0	0	0	3	14	0	0	0	0	0	0	0	10	0	0	0	0	0	0	0	0	0	0	0	0	0	0	0	0	0	0	0	0	0	0	0	0	0	0	0	0	0	0	3
DNMT1	0	0	0	0	1	13	0	0	0	0	0	0	0	0	0	0	0	0	0	0	0	0	0	0	0	0	0	0	0	0	0	0	0	0	0	0	0	0	0	0	0	0	0	0	0	0	0	0	1
DNMT3A	0	0	0	0	2	13	0	0	0	0	0	0	0	0	0	0	0	0	0	0	1	10	0	0	0	0	0	0	0	0	5	135	0	0	0	0	0	0	0	30	0	0	0	0	0	0	0	0	8
EGFR	0	0	0	0	4	13	8	13	5	14	0	0	0	0	1	6	2	10	0	0	1	10	8	11	2	54	6	9	2	24	23	135	0	0	0	0	0	0	7	30	0	0	7	30	0	0	3	16	79
EP300	0	0	0	0	0	0	0	0	0	0	0	0	0	0	0	0	0	0	0	0	0	0	0	0	0	0	0	0	0	0	4	135	0	0	0	0	0	0	0	0	0	0	2	30	0	0	0	0	6
ERBB2	0	0	0	0	1	13	1	13	0	0	0	0	0	0	0	0	0	0	0	0	0	0	1	11	0	0	0	0	0	0	0	0	0	0	0	0	0	0	0	0	0	0	1	30	0	0	0	0	4
ERBB4	0	0	0	0	0	0	0	0	0	0	0	0	0	0	0	6	0	10	0	0	0	0	0	0	2	54	0	0	0	0	0	0	0	0	0	0	0	0	0	0	0	0	0	0	0	0	0	0	2
ERRB3	0	0	0	0	0	0	1	13	0	0	0	0	0	0	0	0	0	0	0	0	0	0	1	11	0	0	1	9	0	0	0	0	0	0	0	0	0	0	0	0	0	0	0	0	0	0	1	16	4
ETV1	0	0	0	0	1	13	0	0	0	0	0	0	0	0	0	0	0	0	0	0	0	0	0	0	0	0	0	0	0	0	0	0	0	0	0	0	0	0	0	0	0	0	0	0	0	0	0	0	1
ETV4	0	0	0	0	1	13	0	0	0	0	0	0	0	0	0	0	0	0	0	0	0	0	0	0	0	0	0	0	0	0	0	0	0	0	0	0	0	0	0	0	0	0	0	0	0	0	0	0	1
ETV6	0	0	0	0	0	0	0	0	0	0	0	0	0	0	0	0	0	0	0	0	0	0	0	0	0	0	1	9	0	0	0	0	0	0	0	0	0	0	0	0	0	0	0	0	0	0	0	0	1
FAS	0	0	0	0	0	0	0	0	0	0	0	0	0	0	0	0	0	0	0	0	0	0	0	0	0	0	0	0	0	0	4	135	0	0	0	0	0	0	0	0	0	0	0	0	0	0	0	0	4
FAT1	0	0	0	0	0	0	0	0	0	0	0	0	0	0	0	0	0	0	0	0	0	0	0	0	0	0	1	9	0	0	0	0	0	0	0	0	0	0	0	0	0	0	1	30	0	0	0	0	2
FAT2	0	0	0	0	0	0	0	0	0	0	0	0	0	0	0	0	0	0	0	0	0	0	0	0	0	0	0	0	0	0	0	0	0	0	0	0	0	0	0	0	0	0	2	30	0	0	0	0	2
FAT3	0	0	0	0	0	0	0	0	0	0	0	0	0	0	0	0	0	0	0	0	0	0	0	0	0	0	0	0	0	0	0	0	0	0	0	0	0	0	0	0	0	0	1	30	0	0	0	0	1
FAT4	0	0	0	0	0	0	0	0	0	0	0	0	0	0	0	0	0	0	0	0	0	0	0	0	0	0	0	0	0	0	0	0	0	0	0	0	0	0	0	0	0	0	1	30	0	0	0	0	1
FGF10	0	0	0	0	0	13	0	0	0	0	0	0	0	0	0	0	0	0	0	0	0	0	0	0	0	0	0	0	0	0	0	0	0	0	0	0	0	0	0	0	0	0	0	0	0	0	0	0	0
FGF19	0	0	0	0	1	13	0	0	0	0	0	0	0	0	0	0	0	0	0	0	0	0	0	0	0	0	0	0	0	0	0	0	0	0	0	0	0	0	0	0	0	0	0	0	0	0	0	0	1
FGFR1	0	0	0	0	0	0	0	0	0	0	0	0	0	0	0	0	0	0	0	0	2	10	0	0	0	0	0	0	1	24	3	135	0	0	0	0	0	0	0	0	0	0	1	30	0	0	1	16	8
FGFR3	0	0	0	0	0	0	0	0	0	0	0	0	0	0	0	0	0	0	0	0	0	0	0	0	0	0	0	0	1	24	0	0	0	0	0	0	0	0	0	0	0	0	1	30	0	0	0	0	2
FGFR4	0	0	0	0	3	13	0	0	0	0	0	0	0	0	0	0	0	0	0	0	0	0	0	0	0	0	0	0	0	0	0	0	0	0	0	0	0	0	0	0	0	0	1	30	0	0	0	0	4
FIP1L1	0	0	0	0	0	0	0	0	0	0	0	0	0	0	0	0	0	0	0	0	0	0	0	0	0	0	1	9	0	0	0	0	0	0	0	0	0	0	0	0	0	0	0	0	0	0	0	0	1
FLNA	0	0	0	0	0	0	0	0	1	14	0	0	0	0	2	6	2	10	0	0	0	0	0	0	10	54	0	0	0	0	0	0	0	0	0	0	0	0	0	0	0	0	0	0	0	0	0	0	15
GATA3	0	0	0	0	1	13	0	0	0	0	0	0	0	0	0	0	0	0	0	0	0	0	0	0	0	0	0	0	0	0	0	0	0	0	0	0	0	0	0	0	0	0	0	0	0	0	0	0	1
HDAC2	0	0	0	0	0	0	0	0	0	0	0	0	0	0	0	0	0	0	0	0	0	0	0	0	0	0	0	0	0	0	0	0	0	0	0	0	0	0	0	0	0	0	1	30	0	0	0	0	1
HRAS	0	0	0	0	0	0	0	0	0	0	0	0	0	0	0	0	0	0	0	0	0	0	0	0	0	0	0	0	0	0	0	0	0	0	0	0	0	0	0	0	0	0	1	30	0	0	0	0	1
IGF1R	0	0	0	0	0	0	0	0	0	0	0	0	0	0	0	6	0	0	0	0	0	0	0	0	1	54	0	0	0	0	0	0	0	0	0	0	0	0	0	0	0	0	0	0	0	0	0	0	1
IGF2R	0	0	0	0	3	13	0	0	0	0	0	0	0	0	0	0	0	0	0	0	0	0	0	0	0	0	0	0	0	0	0	0	0	0	0	0	0	0	0	0	0	0	0	0	0	0	0	0	3
IKZF1	0	0	0	0	0	0	1	13	0	0	0	0	0	0	0	0	0	0	0	0	0	0	1	11	0	0	0	0	0	0	0	0	0	0	0	0	0	0	0	0	0	0	0	0	0	0	0	0	2
IL7R	0	0	0	0	0	0	1	13	0	0	0	0	0	0	0	0	0	0	0	0	0	0	0	0	0	0	0	0	0	0	0	0	0	0	0	0	0	0	0	0	0	0	0	0	0	0	0	0	1
INSR	0	0	0	0	0	0	0	0	0	0	0	0	0	0	0	0	0	0	0	0	0	0	0	0	0	0	0	0	0	0	0	0	0	0	0	0	0	0	0	0	0	0	1	30	0	0	0	0	1
IRS1	0	0	0	0	0	0	0	13	0	0	0	0	0	0	0	0	0	0	0	0	0	0	0	11	0	0	0	0	0	0	0	0	0	0	0	0	0	0	0	0	0	0	1	30	0	0	0	0	1
JAK2	0	0	0	0	0	0	0	0	0	0	0	0	0	0	0	0	0	0	0	0	0	0	0	0	0	0	0	0	0	0	0	0	0	0	0	0	0	0	0	0	0	0	1	30	0	0	0	0	1
JAK3	0	0	0	0	0	0	0	13	0	0	0	0	0	0	0	0	0	0	0	0	0	0	0	11	0	0	0	0	0	0	0	0	0	0	0	0	0	0	0	0	0	0	0	0	0	0	0	0	0
KDM5A	0	0	0	0	1	13	0	0	0	0	0	0	0	0	0	0	0	0	0	0	0	0	0	0	0	0	0	0	0	0	0	0	0	0	0	0	0	0	0	0	0	0	1	30	0	0	0	0	2
KDM6A	0	0	0	0	0	0	0	0	0	0	0	0	0	0	0	0	0	0	0	0	0	0	0	0	0	0	0	0	1	24	3	135	0	0	0	0	0	0	2	30	0	0	0	0	0	0	0	0	6
KDR	0	0	0	0	0	0	0	13	0	0	0	0	0	0	0	0	0	0	0	0	0	0	0	11	0	0	0	0	0	0	0	0	0	0	0	0	0	0	0	0	0	0	0	0	0	0	0	0	0
KEAP1	0	0	0	0	0	0	0	0	0	0	0	0	0	0	0	0	0	0	0	0	0	0	0	0	0	0	0	0	0	0	0	0	0	0	0	0	0	0	0	0	0	0	1	30	0	0	0	0	1
KIT	0	0	0	0	0	0	0	0	0	0	0	0	0	0	0	0	0	0	0	0	0	0	0	0	0	0	0	0	1	24	0	0	0	0	0	0	0	0	0	0	0	0	2	30	0	0	0	0	3
KMT2C	0	0	0	0	0	0	0	13	1	14	0	0	0	0	0	0	0	0	0	0	0	0	0	0	0	0	0	0	1	24	0	0	0	0	0	0	0	0	0	0	0	0	0	0	0	0	0	0	2
KMT2D	0	0	0	0	2	13	1	13	3	14	0	0	0	0	0	6	2	10	0	0	2	10	1	11	10	54	2	9	8	24	30	135	0	0	0	0	0	0	3	30	0	0	0	0	0	0	0	0	64
KRAS	0	0	0	0	0	0	0	0	0	0	0	0	0	0	0	0	0	0	0	0	0	0	0	0	0	0	0	0	0	0	6	135	1	27	0	0	0	0	0	0	0	0	0	0	0	0	0	0	7
MAML2	0	0	0	0	0	0	0	0	0	0	0	0	0	0	0	0	0	0	0	0	0	0	0	0	0	0	2	9	0	0	0	0	0	0	0	0	0	0	0	0	0	0	0	0	0	0	0	0	2
MAP2K4	0	0	0	0	0	0	1	13	0	0	0	0	0	0	0	0	0	0	0	0	0	0	0	0	0	0	0	0	0	0	0	0	0	0	0	0	0	0	0	0	0	0	0	0	0	0	0	0	1
MAP3K1	0	0	0	0	0	0	0	0	1	14	0	0	0	0	0	6	0	10	0	0	0	0	0	0	0	54	0	0	0	0	0	0	0	0	0	0	0	0	0	0	0	0	0	0	0	0	0	0	1
MDM2	0	0	0	0	0	0	0	0	0	0	0	0	0	0	0	0	0	0	0	0	0	0	0	0	0	0	0	0	0	0	0	0	0	0	0	0	0	0	0	0	0	0	1	30	0	0	0	0	1
MDM4	0	0	0	0	0	0	0	0	0	0	0	0	0	0	0	0	0	0	0	0	0	0	0	0	0	0	0	0	0	0	0	0	0	0	0	0	0	0	0	0	0	0	0	0	0	0	1	16	1
MED12 exon 2	6	27	0	0	8	13	4	13	5	14	2	5	6	14	2	6	6	10	10	13	3	10	1	11	20	54	4	9	11	24	39	135	0	0	8	29	1	13	10	30	21	78	0	0	7	10	3	16	177
MET	0	0	0	0	0	0	0	0	0	0	0	0	0	0	0	0	0	0	0	0	0	0	0	0	0	0	0	0	0	0	0	0	0	0	0	0	0	0	0	0	0	0	3	30	0	0	0	0	3
MLH1	0	0	0	0	0	0	0	0	0	0	0	0	0	0	0	0	0	0	0	0	0	0	0	0	0	0	0	0	0	0	0	0	1	27	0	0	0	0	0	0	0	0	0	0	0	0	1	16	2
MTAP	0	0	0	0	0	0	0	0	0	0	0	0	0	0	0	0	0	0	0	0	0	0	0	0	0	0	0	0	0	0	38	135	0	0	0	0	0	0	0	0	0	0	0	0	0	0	0	0	38
MTOR	0	0	0	0	0	0	1	13	0	0	0	0	0	0	0	0	0	0	0	0	0	0	1	11	0	0	0	0	0	0	0	0	0	0	0	0	0	0	0	0	0	0	1	30	0	0	0	0	3
MUC4	0	0	0	0	0	0	0	0	0	0	0	0	0	0	0	0	0	0	0	0	0	0	0	0	0	0	1	9	0	0	0	0	0	0	0	0	0	0	0	0	0	0	0	0	0	0	0	0	1
MYC	0	0	0	0	3	13	0	0	0	0	0	0	0	0	0	0	0	0	0	0	0	0	0	0	0	0	0	0	2	24	6	135	0	0	0	0	0	0	0	0	0	0	22	30	0	0	1	16	34
NCOR1	0	0	0	0	4	13	0	0	0	0	0	0	0	0	0	0	0	0	0	0	0	0	0	0	0	0	0	0	0	0	0	0	0	0	0	0	0	0	0	0	0	0	1	30	0	0	0	0	5
NF1	0	0	0	0	2	13	3	13	2	14	0	0	0	0	1	6	5	10	0	0	0	0	3	11	6	54	0	0	11	24	49	135	0	0	0	0	0	0	4	30	0	0	4	30	0	0	3	16	93
NF2	0	0	0	0	1	13	1	13	0	0	0	0	0	0	0	0	0	0	0	0	0	0	1	11	0	0	0	0	0	0	3	135	0	0	0	0	0	0	0	0	0	0	0	0	0	0	0	0	6
NOTCH1	0	0	0	0	0	0	0	0	0	0	0	0	0	0	0	0	0	0	0	0	0	0	0	0	0	0	0	0	0	0	0	0	0	0	0	0	0	0	0	0	0	0	2	30	0	0	0	0	2
NOTCH2	0	0	0	0	0	0	0	0	3	14	0	0	0	0	0	0	0	0	0	0	0	0	0	0	0	0	0	0	0	0	0	0	0	0	0	0	0	0	0	0	0	0	3	30	0	0	0	0	6
NOTCH3	0	0	0	0	1	13	0	0	0	0	0	0	0	0	0	0	0	0	0	0	0	0	0	0	0	0	0	0	0	0	3	135	0	0	0	0	0	0	0	0	0	0	1	30	0	0	0	0	5
NRAS	0	0	0	0	1	13	1	13	0	0	0	0	0	0	0	0	0	0	0	0	0	0	1	11	0	0	0	0	4	24	11	135	0	0	0	0	0	0	0	0	0	0	0	0	0	0	2	16	20
NTRK1	0	0	0	0	2	13	0	0	0	0	0	0	0	0	0	0	0	0	0	0	0	0	0	0	0	0	0	0	0	0	0	0	0	0	0	0	0	0	1	30	0	0	1	30	0	0	0	0	4
PALB2	0	0	0	0	3	13	0	0	0	0	0	0	0	0	0	0	0	0	0	0	0	0	0	0	0	0	0	0	0	0	0	0	0	0	0	0	0	0	0	0	0	0	0	0	0	0	0	0	3
PCLO	0	0	0	0	0	0	0	0	2	14	0	0	0	0	0	0	0	10	0	0	0	0	0	0	0	0	0	0	0	0	0	0	0	0	0	0	0	0	0	0	0	0	0	0	0	0	0	0	2
PCNXL4	0	0	0	0	0	0	0	0	0	0	0	0	0	0	0	0	0	10	0	0	0	0	0	0	0	0	0	0	0	0	0	0	0	0	0	0	0	0	0	0	0	0	0	0	0	0	0	0	0
PDGFRA	0	0	0	0	0	0	0	0	0	0	0	0	0	0	0	0	0	0	0	0	0	0	0	0	0	0	1	9	1	24	0	0	0	0	0	0	0	0	0	0	0	0	1	30	0	0	0	0	3
PDGFRB	0	0	0	0	1	13	1	13	0	0	0	0	0	0	0	0	0	0	0	0	0	0	1	11	0	0	2	9	0	0	5	135	0	0	0	0	0	0	2	30	0	0	2	30	0	0	0	0	14
PIK3CA	0	0	0	0	1	13	1	13	5	14	0	0	0	0	0	6	0	10	0	0	3	10	1	11	3	54	1	9	4	19	27	135	4	27	0	0	0	0	3	30	0	0	5	30	0	0	5	16	63
PIK3R1	0	0	0	0	1	13	0	0	0	0	0	0	0	0	0	0	0	0	0	0	0	0	0	0	0	0	1	9	1	24	5	135	0	0	0	0	0	0	2	30	0	0	0	0	0	0	0	0	10
PPP2R1A	0	0	0	0	0	0	0	0	0	0	0	0	0	0	0	0	0	0	0	0	0	0	0	0	0	0	0	0	0	0	0	0	0	0	0	0	0	0	0	0	0	0	2	30	0	0	0	0	2
PRDM1	0	0	0	0	0	0	1	13	0	0	0	0	0	0	0	0	0	0	0	0	0	0	0	0	0	0	0	0	0	0	0	0	0	0	0	0	0	0	0	0	0	0	0	0	0	0	0	0	1
PTCH1	0	0	0	0	1	13	0	0	0	0	0	0	0	0	0	0	0	0	0	0	0	0	0	0	0	0	0	0	0	0	0	0	0	0	0	0	0	0	0	0	0	0	0	0	0	0	1	16	2
PTCH2	0	0	0	0	1	13	0	0	0	0	0	0	0	0	0	0	0	0	0	0	0	0	0	0	0	0	0	0	0	0	0	0	0	0	0	0	0	0	0	0	0	0	0	0	0	0	0	0	1
PTEN	0	0	0	0	2	13	1	13	4	14	0	0	0	0	0	6	0	0	0	0	1	10	1	11	6	54	0	0	4	24	25	135	0	0	0	0	0	0	3	30	0	0	1	30	0	0	3	16	51
pTERT	13	27	4	14	8	13	9	13	10	14	0	0	0	0	2	6	0	0	8	13	6	10	7	11	25	54	0	0	11	19	94	135	0	0	0	0	0	0	12	30	0	0	0	0	0	0	1	16	210
PTPN11	0	0	0	0	0	0	0	13	0	0	0	0	0	0	0	0	0	0	0	0	0	0	0	11	0	0	0	0	0	0	0	0	0	0	0	0	0	0	0	0	0	0	0	0	0	0	0	0	0
RABEP1	0	0	0	0	0	0	0	0	0	0	0	0	0	0	0	0	0	0	0	0	0	0	0	0	0	0	1	9	0	0	0	0	0	0	0	0	0	0	0	0	0	0	0	0	0	0	0	0	1
RAD21	0	0	0	0	0	0	0	0	0	0	0	0	0	0	0	0	0	0	0	0	0	0	0	0	0	0	0	0	0	0	3	135	0	0	0	0	0	0	0	0	0	0	0	0	0	0	0	0	3
RAD50	0	0	0	0	5	13	0	0	0	0	0	0	0	0	0	0	0	0	0	0	0	0	0	0	0	0	0	0	0	0	0	0	0	0	0	0	0	0	0	0	0	0	0	0	0	0	0	0	5
RAD51	0	0	0	0	0	13	0	0	0	0	0	0	0	0	0	0	0	0	0	0	0	0	0	0	0	0	0	0	0	0	0	0	0	0	0	0	0	0	0	0	0	0	0	0	0	0	0	0	0
RAD51D	0	0	0	0	1	13	0	0	0	0	0	0	0	0	0	0	0	0	0	0	0	0	0	0	0	0	0	0	0	0	0	0	0	0	0	0	0	0	0	0	0	0	0	0	0	0	0	0	1
RARA	0	0	0	0	4	13	1	13	1	14	0	0	0	0	0	6	1	10	0	0	1	10	0	11	4	54	0	0	2	24	0	0	0	0	0	0	0	0	0	0	0	0	0	0	0	0	0	0	14
RB1	0	0	0	0	2	13	5	13	2	14	0	0	0	0	2	6	2	10	0	0	2	10	4	11	6	54	0	0	3	24	25	135	1	27	0	0	0	0	2	30	0	0	5	30	0	0	0	0	61
RBM15	0	0	0	0	0	0	0	0	0	0	0	0	0	0	0	0	0	0	0	0	0	0	0	0	0	0	1	9	0	0	0	0	0	0	0	0	0	0	0	0	0	0	0	0	0	0	0	0	1
RET	0	0	0	0	0	0	1	13	0	0	0	0	0	0	0	0	0	0	0	0	0	0	1	11	0	0	0	0	0	0	0	0	1	27	0	0	0	0	0	0	0	0	1	30	0	0	0	0	4
RICTOR	0	0	0	0	1	13	0	0	0	0	0	0	0	0	0	0	0	0	0	0	0	0	0	0	0	0	0	0	0	0	0	0	0	0	0	0	0	0	0	0	0	0	1	30	0	0	1	16	3
ROS1	0	0	0	0	0	0	0	0	0	0	0	0	0	0	0	0	1	10	0	0	0	0	0	0	0	0	0	0	0	0	0	0	0	0	0	0	0	0	0	0	0	0	0	0	0	0	0	0	1
RPL22	0	0	0	0	0	0	0	0	0	0	0	0	0	0	0	0	0	0	0	0	0	0	0	0	0	0	1	9	0	0	0	0	0	0	0	0	0	0	0	0	0	0	0	0	0	0	0	0	1
RUNX1	0	0	0	0	0	13	2	13	0	0	0	0	0	0	0	0	0	10	0	0	0	0	2	11	0	0	0	0	0	0	0	0	0	0	0	0	0	0	0	0	0	0	0	0	0	0	0	0	4
SETD2	0	0	0	0	4	13	3	13	3	14	0	0	0	0	0	6	1	10	0	0	2	10	2	11	6	54	1	9	4	24	12	135	0	0	0	0	0	0	2	30	0	0	0	0	0	0	1	16	41
SF3B1	0	0	0	0	0	0	1	13	0	0	0	0	0	0	0	0	0	0	0	0	0	0	0	0	0	0	0	0	0	0	0	0	0	0	0	0	0	0	0	0	0	0	0	0	0	0	0	0	1
SMAD2	0	0	0	0	1	13	0	0	0	0	0	0	0	0	0	0	0	0	0	0	0	0	0	0	0	0	0	0	0	0	0	0	0	0	0	0	0	0	0	0	0	0	0	0	0	0	0	0	1
SMAD3	0	0	0	0	0	13	0	0	0	0	0	0	0	0	0	0	0	0	0	0	0	0	0	0	0	0	0	0	0	0	0	0	0	0	0	0	0	0	0	0	0	0	0	0	0	0	0	0	0
SMAD4	0	0	0	0	0	0	0	0	0	0	0	0	0	0	0	0	0	0	0	0	0	0	0	0	0	0	0	0	0	0	0	0	0	0	0	0	0	0	0	0	0	0	1	30	0	0	0	0	1
SMARCA4	0	0	0	0	0	0	0	13	0	0	0	0	0	0	0	0	0	0	0	0	0	0	0	0	0	0	0	0	0	0	3	135	0	0	0	0	0	0	0	0	0	0	0	0	0	0	1	16	4
SMARCD1	0	0	0	0	2	13	0	0	0	0	0	0	0	0	0	0	0	0	0	0	0	0	0	0	0	0	0	0	0	0	0	0	0	0	0	0	0	0	0	0	0	0	0	0	0	0	0	0	2
SOS1	0	0	0	0	0	0	0	0	0	0	0	0	0	0	0	0	0	0	0	0	0	0	0	0	0	0	0	0	0	0	0	0	0	0	0	0	0	0	0	0	0	0	1	30	0	0	0	0	1
SPEN	0	0	0	0	0	0	0	0	0	0	0	0	0	0	0	0	0	0	0	0	0	0	0	0	0	0	0	0	0	0	0	0	0	0	0	0	0	0	0	0	0	0	2	30	0	0	0	0	2
STAT3	0	0	0	0	1	13	0	0	0	0	0	0	0	0	0	0	0	0	0	0	0	0	0	0	0	0	0	0	0	0	0	0	0	0	0	0	0	0	0	0	0	0	0	0	0	0	0	0	1
STK11	0	0	0	0	0	13	0	0	0	0	0	0	0	0	0	0	0	0	0	0	0	0	0	0	0	0	0	0	2	24	0	0	0	0	0	0	0	0	0	0	0	0	1	30	0	0	0	0	3
SUFU	0	0	0	0	0	0	0	0	0	0	0	0	0	0	0	0	0	0	0	0	0	0	0	0	0	0	0	0	0	0	3	135	0	0	0	0	0	0	0	0	0	0	0	0	0	0	0	0	3
SYK	0	0	0	0	0	13	0	0	0	0	0	0	0	0	0	0	0	0	0	0	0	0	0	0	0	0	0	0	0	0	0	0	0	0	0	0	0	0	0	0	0	0	0	0	0	0	0	0	0
SYNE1	0	0	0	0	0	0	0	0	4	14	0	0	0	0	0	0	0	10	0	0	0	0	0	0	0	0	0	0	0	0	0	0	0	0	0	0	0	0	0	0	0	0	0	0	0	0	0	0	4
TP53	0	0	0	0	3	13	6	13	4	14	0	0	0	0	3	6	4	10	0	0	4	10	5	11	9	54	3	9	14	24	51	135	13	27	0	0	0	0	11	30	0	0	19	30	0	0	8	16	157
TSC1	0	0	0	0	3	13	0	0	0	0	0	0	0	0	0	0	0	0	0	0	0	0	0	0	0	0	0	0	0	0	0	0	0	0	0	0	0	0	0	0	0	0	0	0	0	0	0	0	3
TSC2	0	0	0	0	3	13	0	0	0	0	0	0	0	0	0	0	0	0	0	0	1	10	0	0	0	0	0	0	1	24	0	0	0	0	0	0	0	0	0	0	0	0	0	0	0	0	0	0	5
USH2A	0	0	0	0	0	0	0	0	0	14	0	0	0	0	0	0	0	0	0	0	0	0	0	0	0	0	0	0	0	0	0	0	0	0	0	0	0	0	0	0	0	0	0	0	0	0	0	0	0
USP8	0	0	0	0	0	0	0	0	0	0	0	0	0	0	0	0	0	0	0	0	0	0	0	0	0	0	1	9	0	0	0	0	0	0	0	0	0	0	0	0	0	0	0	0	0	0	0	0	1
XBP1	0	0	0	0	1	13	0	0	0	0	0	0	0	0	0	0	0	0	0	0	0	0	0	0	0	0	0	0	0	0	0	0	0	0	0	0	0	0	0	0	0	0	0	0	0	0	0	0	1
ZBED4	0	0	0	0	0	0	0	0	2	14	0	0	0	0	0	0	0	0	0	0	0	0	0	0	0	0	0	0	0	0	0	0	0	0	0	0	0	0	0	0	0	0	0	0	0	0	0	0	2
ZCCHC8	0	0	0	0	0	0	0	0	0	0	0	0	0	0	0	0	0	0	0	0	0	0	0	0	0	0	1	9	0	0	0	0	0	0	0	0	0	0	0	0	0	0	0	0	0	0	0	0	1
ZFHX3	0	0	0	0	0	0	0	0	0	0	0	0	0	0	0	0	0	0	0	0	0	0	0	0	0	0	1	9	0	0	0	0	0	0	0	0	0	0	0	0	0	0	0	0	0	0	0	0	1
ZNF217	0	0	0	0	1	13	0	0	0	0	0	0	0	0	0	0	0	0	0	0	0	0	0	0	0	0	0	0	0	0	0	0	0	0	0	0	0	0	0	0	0	0	0	0	0	0	0	0	1
ZNF703	0	0	0	0	2	13	0	0	0	0	0	0	0	0	0	0	0	0	0	0	0	0	0	0	0	0	0	0	0	0	0	0	0	0	0	0	0	0	0	0	0	0	0	0	0	0	0	0	2
	Garcia Dios 2018		Tsang 2018		Kim 2018		Piscouglio 2016 J Pathol		Tsang 2022		Cani 2015		Ng 2015		SIM 2019		TAN 2015		Yoshida 2015 (2 papers, same cohort)		Liu 2016		Pareja 2017		Md Nasir 2019		Yun 2023		Nozad 2017		Rosenberger Oncologist 2024		Gatalica 2015		Lae 2016		Piscuoglio 2015 Histopathol		Bansal 2024		Yoon 2016		Lei 2025		Lien 2016		Valenza 2025		Overall
	Present	total	Present	Total	Present	Total	Present	Total	present	Total	Present	Total	Present	Total	Present	Total	Present	Total	Present	Total	Present	Total	Present	Total	Present	Total	Present	Total	Present	Total	Present	Total	Present	Total	Present	Total	Present	Total	Present	Total	Present	Total	Present	Total	Present	Total	Present	Total	Present
[truncated: 3 more columns]

## Sheet: summary
Type of alteration	Gene	Malig pos	Malig tested	Malig %	Border pos	Border tested	Border %	Benign pos	Benign tested	Benign %	Total pos	Total tested	Total %
	ABL1	2	39	5.12821	0	0	0	0	0	0	2	39	5.12821
	ACVR1B	1	30	3.33333	0	0	0	0	0	0	1	30	3.33333
	ADAMTS18	2	14	14.2857	3	25	12	2	49	4.08163	7	88	7.95455
	AKAP9	2	9	22.2222	0	0	0	0	0	0	2	9	22.2222
	AKT1	8	183	4.37158	0	11	0	0	6	0	8	200	4
	ALK	1	30	3.33333	0	0	0	0	0	0	1	30	3.33333
	AMER1	6	159	3.77358	0	11	0	0	6	0	6	176	3.40909
	APC	4	39	10.2564	0	0	0	0	0	0	4	39	10.2564
	ARID1A	0	13	0	0	1	0	0	3	0	0	17	0
	ARID1B	7	27	25.9259	3	26	11.5385	2	52	3.84615	12	105	11.4286
	ASXL1	6	178	3.37079	0	1	0	0	3	0	6	182	3.2967
	ATM	9	111	8.10811	4	36	11.1111	6	55	10.9091	19	202	9.40594
	ATR	1	9	11.1111	0	0	0	0	0	0	1	9	11.1111
	ATRX	2	24	8.33333	0	11	0	0	6	0	2	41	4.87805
	AXL	1	24	4.16667	0	0	0	0	0	0	1	24	4.16667
	BAZ1A	1	9	11.1111	0	0	0	0	0	0	1	9	11.1111
	BCLAF1	1	9	11.1111	0	0	0	0	0	0	1	9	11.1111
	BCOR	13	244	5.32787	10	166	6.0241	8	380	2.10526	31	790	3.92405
	BCORL1	3	19	15.7895	0	0	0	0	0	0	3	19	15.7895
	BRAF	17	212	8.01887	0	1	0	0	3	0	17	216	7.87037
	BRCA1	2	40	5	0	1	0	0	3	0	2	44	4.54545
	BRCA2	5	70	7.14286	0	1	0	0	3	0	5	74	6.75676
	CARD11	2	24	8.33333	0	11	0	0	6	0	2	41	4.87805
	CCND2	1	30	3.33333	0	0	0	0	0	0	1	30	3.33333
	CCNE1	6	165	3.63636	0	0	0	0	0	0	6	165	3.63636
	CDH1	3	51	5.88235	0	11	0	0	6	0	3	68	4.41176
	CDK12	1	16	6.25	0	0	0	0	0	0	1	16	6.25
	CDK4	3	30	10	0	0	0	0	0	0	3	30	10
	CDK6	5	30	16.6667	0	0	0	0	0	0	5	30	16.6667
	CDKN1B	5	40	12.5	0	0	0	0	0	0	5	40	12.5
	CDKN2A/CDKN2B	140	283	49.47	15	31	48.3871	4	55	7.27273	159	369	43.0894
	CDKN2C	2	30	6.66667	0	0	0	0	0	0	2	30	6.66667
	CHD8	0	10	0	1	35	2.85714	0	34	0	1	79	1.26582
	CHEK2	3	56	5.35714	0	0	0	0	0	0	3	56	5.35714
	CHIC2	1	9	11.1111	0	0	0	0	0	0	1	9	11.1111
	CIC	1	13	7.69231	1	1	100	0	3	0	2	17	11.7647
	CNOT3	1	9	11.1111	0	0	0	0	0	0	1	9	11.1111
	CREBBP	6	181	3.31492	0	0	0	0	0	0	6	181	3.31492
	CTNNB1	1	16	6.25	0	0	0	0	0	0	1	16	6.25
	CUL3	1	30	3.33333	0	0	0	0	0	0	1	30	3.33333
	DNAH11	3	24	12.5	8	60	13.3333	5	83	6.0241	16	167	9.58084
	DNMT1	1	13	7.69231	0	1	0	0	3	0	1	17	5.88235
	DNMT3A	8	188	4.25532	0	1	0	0	3	0	8	192	4.16667
	EGFR	79	375	21.0667	16	203	7.88177	18	438	4.10959	113	1016	11.122
	EP300	6	165	3.63636	0	0	0	0	0	0	6	165	3.63636
	ERBB2	4	67	5.97015	0	12	0	0	9	0	4	88	4.54545
	ERBB4	2	70	2.85714	4	166	2.40964	7	380	1.84211	13	616	2.11039
	ERRB3	4	49	8.16327	0	11	0	0	6	0	4	66	6.06061
	ETV1	1	13	7.69231	0	1	0	0	3	0	1	17	5.88235
	ETV4	1	13	7.69231	1	1	100	1	3	33.3333	3	17	17.6471
	ETV6	1	9	11.1111	0	0	0	0	0	0	1	9	11.1111
	FAS	4	135	2.96296	0	0	0	0	0	0	4	135	2.96296
	FAT1	2	39	5.12821	0	0	0	0	0	0	2	39	5.12821
	FAT2	2	30	6.66667	0	0	0	0	0	0	2	30	6.66667
	FAT3	1	30	3.33333	0	0	0	0	0	0	1	30	3.33333
	FAT4	1	30	3.33333	0	0	0	0	0	0	1	30	3.33333
	FGF10	0	13	0	0	1	0	1	3	33.3333	1	17	5.88235
	FGF19	1	13	7.69231	0	1	0	0	3	0	1	17	5.88235
	FGFR1	8	215	3.72093	0	0	0	0	0	0	8	215	3.72093
	FGFR3	2	54	3.7037	0	0	0	0	0	0	2	54	3.7037
	FGFR4	4	43	9.30233	0	1	0	0	3	0	4	47	8.51064
	FIP1L1	1	9	11.1111	0	0	0	0	0	0	1	9	11.1111
	FLNA	15	84	17.8571	45	191	23.5602	76	429	17.7156	136	704	19.3182
	GATA3	1	13	7.69231	0	1	0	0	3	0	1	17	5.88235
	HDAC2	1	30	3.33333	0	0	0	0	0	0	1	30	3.33333
	HRAS	1	30	3.33333	0	0	0	0	0	0	1	30	3.33333
	IGF1R	1	60	1.66667	3	131	2.29008	4	346	1.15607	8	537	1.48976
	IGF2R	3	13	23.0769	0	1	0	0	3	0	3	17	17.6471
	IKZF1	2	24	8.33333	0	11	0	0	6	0	2	41	4.87805
	IL7R	1	13	7.69231	0	11	0	0	6	0	1	30	3.33333
	INSR	1	30	3.33333	0	0	0	0	0	0	1	30	3.33333
	IRS1	1	54	1.85185	2	11	18.1818	0	6	0	3	71	4.22535
	JAK2	1	30	3.33333	0	0	0	0	0	0	1	30	3.33333
	JAK3	0	24	0	2	11	18.1818	0	6	0	2	41	4.87805
	KDM5A	2	43	4.65116	0	1	0	1	3	33.3333	3	47	6.38298
	KDM6A	6	189	3.1746	0	0	0	0	0	0	6	189	3.1746
	KDR	0	24	0	2	11	18.1818	0	6	0	2	41	4.87805
	KEAP1	1	30	3.33333	0	0	0	0	0	0	1	30	3.33333
	KIT	3	54	5.55556	0	0	0	0	0	0	3	54	5.55556
	KMT2C	2	51	3.92157	0	31	0	4	55	7.27273	6	137	4.37956
	KMT2D	64	329	19.4529	28	203	13.7931	61	438	13.9269	153	970	15.7732
	KRAS	7	162	4.32099	0	0	0	0	0	0	7	162	4.32099
	MAML2	2	9	22.2222	0	0	0	0	0	0	2	9	22.2222
	MAP2K4	1	13	7.69231	0	6	0	0	6	0	1	25	4
	MAP3K1	1	84	1.19048	8	191	4.18848	16	429	3.7296	25	704	3.55114
	MDM2	1	30	3.33333	0	0	0	0	0	0	1	30	3.33333
	MDM4	1	16	6.25	0	0	0	0	0	0	1	16	6.25
	MED12 exon 2	177	534	33.1461	224	393	56.9975	443	673	65.8247	844	1600	52.75
	MET	3	30	10	0	0	0	0	0	0	3	30	10
	MLH1	2	43	4.65116	0	0	0	0	0	0	2	43	4.65116
	MTAP	38	135	28.1481	0	0	0	0	0	0	38	135	28.1481
	MTOR	3	54	5.55556	0	11	0	0	6	0	3	71	4.22535
	MUC4	1	9	11.1111	0	0	0	0	0	0	1	9	11.1111
	MYC	34	218	15.5963	0	1	0	0	3	0	34	222	15.3153
	NCOR1	5	43	11.6279	0	1	0	0	3	0	5	47	10.6383
	NF1	93	356	26.1236	8	203	3.94089	16	438	3.65297	117	997	11.7352
	NF2	6	172	3.48837	0	12	0	0	9	0	6	193	3.10881
	NOTCH1	2	30	6.66667	0	1	0	0	3	0	2	34	5.88235
	NOTCH2	6	44	13.6364	5	25	20	4	49	8.16327	15	118	12.7119
	NOTCH3	5	178	2.80899	0	1	0	0	3	0	5	182	2.74725
	NRAS	20	212	9.43396	0	12	0	0	9	0	20	233	8.58369
	NTRK1	4	73	5.47945	0	1	0	1	3	33.3333	5	77	6.49351
	PALB2	3	13	23.0769	0	1	0	1	3	33.3333	4	17	23.5294
	PCLO	2	24	8.33333	6	60	10	7	83	8.43373	15	167	8.98204
	PCNXL4	0	10	0	1	35	2.85714	0	34	0	1	79	1.26582
	PDGFRA	3	63	4.7619	0	0	0	0	0	0	3	63	4.7619
	PDGFRB	14	241	5.80913	0	12	0	1	9	11.1111	15	262	5.72519
	PIK3CA	63	397	15.869	14	197	7.1066	10	438	2.28311	87	1032	8.43023
	PIK3R1	10	211	4.73934	0	1	0	0	3	0	10	215	4.65116
	PPP2R1A	2	30	6.66667	0	0	0	0	0	0	2	30	6.66667
	PRDM1	1	13	7.69231	0	6	0	0	6	0	1	25	4
	PTCH1	2	29	6.89655	0	1	0	0	3	0	2	33	6.06061
	PTCH2	1	13	7.69231	0	1	0	0	3	0	1	17	5.88235
	PTEN	51	356	14.3258	2	168	1.19048	7	404	1.73267	60	928	6.46552
	pTERT	210	375	56	142	242	58.6777	174	513	33.9181	526	1130	46.5487
	PTPN11	0	24	0	2	11	18.1818	0	6	0	2	41	4.87805
	RABEP1	1	9	11.1111	0	0	0	0	0	0	1	9	11.1111
	RAD21	3	135	2.22222	0	0	0	0	0	0	3	135	2.22222
	RAD50	5	13	38.4615	1	1	100	0	3	0	6	17	35.2941
	RAD51	0	13	0	0	1	0	1	3	33.3333	1	17	5.88235
	RAD51D	1	13	7.69231	0	1	0	0	3	0	1	17	5.88235
	RARA	14	155	9.03226	57	203	28.0788	88	438	20.0913	159	796	19.9749
	RB1	61	377	16.1804	18	203	8.867	18	398	4.52261	97	978	9.9182
	RBM15	1	9	11.1111	0	0	0	0	0	0	1	9	11.1111
	RET	4	81	4.93827	0	11	0	0	6	0	4	98	4.08163
	RICTOR	3	59	5.08475	0	1	0	0	3	0	3	63	4.7619
	ROS1	1	10	10	0	35	0	0	34	0	1	79	1.26582
	RPL22	1	9	11.1111	0	0	0	0	0	0	1	9	11.1111
	RUNX1	4	47	8.51064	2	47	4.25532	1	43	2.32558	7	137	5.10949
	SETD2	41	345	11.8841	45	203	22.1675	61	438	13.9269	147	986	14.9087
	SF3B1	1	13	7.69231	0	6	0	0	6	0	1	25	4
	SMAD2	1	13	7.69231	0	1	0	0	3	0	1	17	5.88235
	SMAD3	0	13	0	0	1	0	1	3	33.3333	1	17	5.88235
	SMAD4	1	30	3.33333	0	0	0	0	0	0	1	30	3.33333
	SMARCA4	4	164	2.43902	0	6	0	1	6	16.6667	5	176	2.84091
	SMARCD1	2	13	15.3846	0	1	0	0	3	0	2	17	11.7647
	SOS1	1	30	3.33333	0	0	0	0	0	0	1	30	3.33333
	SPEN	2	30	6.66667	0	0	0	0	0	0	2	30	6.66667
	STAT3	1	13	7.69231	0	1	0	0	3	0	1	17	5.88235
	STK11	3	67	4.47761	0	1	0	1	3	33.3333	4	71	5.6338
	SUFU	3	135	2.22222	0	0	0	0	0	0	3	135	2.22222
	SYK	0	13	0	0	1	0	1	3	33.3333	1	17	5.88235
	SYNE1	4	24	16.6667	5	60	8.33333	8	83	9.63855	17	167	10.1796
	TP53	157	402	39.0547	13	203	6.40394	12	438	2.73973	182	1043	17.4497
	TSC1	3	13	23.0769	0	1	0	1	3	33.3333	4	17	23.5294
	TSC2	5	47	10.6383	1	1	100	0	3	0	6	51	11.7647
	USH2A	0	14	0	2	25	8	6	49	12.2449	8	88	9.09091
	USP8	1	9	11.1111	0	0	0	0	0	0	1	9	11.1111
	XBP1	1	13	7.69231	0	1	0	0	3	0	1	17	5.88235
	ZBED4	2	14	14.2857	5	25	20	3	49	6.12245	10	88	11.3636
	ZCCHC8	1	9	11.1111	0	0	0	0	0	0	1	9	11.1111
	ZFHX3	1	9	11.1111	0	0	0	0	0	0	1	9	11.1111
	ZNF217	1	13	7.69231	1	1	100	0	3	0	2	17	11.7647
	ZNF703	2	13	15.3846	0	1	0	1	3	33.3333	3	17	17.6471
